# Supplementary material for: Contributing factors to iron deficiency anemia in women in Jordan: A single-center cross-sectional study
Source: PLoS One. 2018 Nov 5;13(11):e0205868. doi: 10.1371/journal.pone.0205868 (PMC6218028; doi:10.1371/journal.pone.0205868)
Supplement: S1 Dataset — (XLS) [file pone.0205868.s001.xls]

## Sheet: Sheet1
sex	age	smoking	neuro	hypothyroid	dm	htn	afib	respiratory	dvt	surgery	bph	autoimmune	gi	cardiac	arthritis	malignancy	ckd	hemoglobinopathy	osteoporosis	medfree	hb	wbc	mcv	rdw	plt	ferritin	iron	tibc	b12	folate	ldh	gastro_pathy	pylori	uppergiendoscopy	colon_path	colon_oscopy	menses	fob	nutrition	nutritioneti	gieti	menseseti	maligeti	combinedeti	treatment	transfusion	admit
F	20	NO	n	n	n	n	n	n	n	n	n	n	n	n	n	n	n	y	n	n	6.41	9.2	51.5	33	367	7.22	28	416			327	n	n	n	n	n		.		.	.	.	.	.	IV	3	y
F	53	NO	n	n	n	y	n	n	n	n	n	n	n	n	n	n	n	n	n	n	8.23	6.16	66.8	17	222	23.83	22.65	459	336	11.5	579	y	n	y	n	n	2	.	0	n	n	n	n	y	IV	2	y
F	62	NO	y	n	y	y	n	n	n	n	n	n	n	n	n	n	n	n	n	n	9.18	10	74	16.8	457	11.54	19.15	337	496	5.1	336	n	n	n	n	n	0	.	0	y	n	n	n	n	IV	0	n
F	20	NO	n	n	n	n	n	n	n	n	n	n	n	n	n	n	n	n	n	y	9.32	6.25	66.1	23.1	512	5.6	12.6	456	422	5.6	393	n	n	n	n	n	0	.	0	y	n	n	n	n	IV	0	n
F	77	NO	n	n	n	n	n	n	n	n	n	n	n	n	n	n	n	n	n	y	6.09	8.81	54.1	25	290	7.43	14.7	479	220	7.4	379	y	n	y	y	y	0	NEG	1	n	n	n	n	y	IV	2	y
F	49	YES	n	y	n	y	n	n	n	n	n	n	n	n	n	n	n	n	n	n	7.52	5.68	66.9	21.6	200	3.62	19.2	380	601	4.9	235	n	n	n	n	n		.		.	.	.	.	.	IV	2	y
F	36	NO	n	n	n	n	n	n	n	n	n	n	n	n	n	n	n	n	n	y	6	8.16	63.5	23.3	190	5.65	13.93	346	290	3.9	342	n	n	n	n	n	0	NEG	0	y	n	n	n	n	IV	2	y
F	49	NO	n	n	n	n	n	y	n	n	n	y	n	n	n	n	n	n	n	n	8.99	8.27	71.6	18.9	503	38.4	12.3	375	230	3.3	320	n	n	n	n	n	0	NEG	2	n	n	n	n	y	IV	0	y
F	47	NO	y	n	n	n	n	n	n	n	n	n	n	n	n	n	n	n	n	n	8.62	11.9	59.1	22.9	359	4.55	22.8	536	202			n	n	n	n	n	0	.	2	n	n	n	n	y	IV	0	n
F	21	NO	n	n	n	n	n	n	n	n	n	n	n	n	n	n	n	n	n	y	9.84	6.33	63.2	23.7	478	5.05	23.9	432	298	11.1	703	n	n	n	n	n	1	NEG	2	n	n	y	n	n	IV	0	n
F	14	NO	n	n	n	n	n	n	n	n	n	n	n	n	n	n	n	n	n	y	7.28	6.34	58.8	21	293	6.99	23.2	411	233	4.4	567	n	n	n	n	n	1	.	2	.	.	.	.	.	IV	0	y
F	62	NO	n	y	y	n	n	n	n	n	n	n	n	n	y	n	n	n	n	n	7.5	4.5	76.2	30.8	296	64.15	28.2	376	414	15.7	594	y	n	y	n	n	0	POS	0	n	n	n	n	y	IV	2	y
F	46	NO	n	n	n	n	n	n	n	n	n	n	n	n	n	n	n	n	n	y	6.37	5.54	64.4	25.6	331	8	19.9				553	n	n	y	n	y	0	NEG		.	.	.	.	.	IV	0	y
F	50	NO	n	n	y	y	n	n	y	n	n	n	n	n	n	n	n	n	n	n	8.82	10.2	70.6	31.5	606	18.98	16.15	363	1997	11.6	417	n	n	n	n	n	2	NEG	0	n	n	n	n	y	IV	2	y
F	50	NO	n	n	n	n	n	n	n	n	n	n	n	n	n	n	n	n	n	y	7.71	9.84	71	21	357	36	27	356	2000	16		y	n	y	n	n	2	.	2	n	n	n	n	y	IV	1	y
F	70	NO	n	n	y	y	y	n	n	n	n	n	n	y	n	n	n	n	n	n	7.38	7.28	64.2	21.6	342	15	20				487	n	n	n	n	n	0	NEG	0	y	n	n	n	n	IV	2	y
F	77	NO	n	n	n	y	y	n	n	n	n	n	n	y	n	n	n	n	n	n	6.6	5.38	74.2	22.6	346	11.16	18.56	420	106	5		y	n	y	n	n	0	.	2	n	y	n	n	n	IV	2	y
F	53	NO	n	n	y	y	y	n	y	y	n	n	n	y	n	n	n	n	n	n	7.71	9.56	63.6	20.8	314	8.87	17.82	404	376	3.9	240	n	n	n	n	n	0	.	2	.	.	.	.	.	IV	1	y
F	75	NO	n	n	n	n	n	n	n	n	n	n	n	n	n	n	n	n	n	y	5.59	8.38	72.5	21.7	448	2.3	22.1	205	324	4.6	818	y	n	y	n	n	0	POS		n	y	n	n	n	IV	3	y
F	78	NO	n	n	n	y	n	n	n	n	n	n	n	n	n	n	n	n	n	n	10	8.17	80	17.3	229	11	13				315	n	n	n	n	n	0	.	0	y	n	n	n	n	IV	0	y
F	44	NO	n	n	n	n	n	n	n	n	n	n	n	n	n	n	n	n	n	y	8.38	5.34	63.9	25.1	528	557	224	252	185	14.2	296	y	n	y	y	y	0	POS	2	n	n	n	y	n	IV	2	y
F	74	NO	n	y	y	y	n	n	n	n	n	n	n	n	n	n	n	n	n	n	9.68	8.67	72.6	19.1	356	111.56	331.77	345	261	16.1	455	y	n	y	n	y	0	NEG	2	n	y	n	n	n	IV	0	y
F	19	NO	n	n	n	n	n	n	n	n	n	n	n	n	n	n	n	n	n	y	7.2	6.89	52.5	23.9	584	4.61	12.5	401	227	9.5		n	n	n	n	n	1	NEG	2	n	n	y	n	n	IV	0	y
F	62	NO	n	y	y	n	n	y	n	n	n	n	n	n	n	n	n	n	n	n	9.36	6.49	73.2	17.1	418	4	16.17	384	656	13	394	y	n	y	n	n	0	.	0	n	n	n	n	y	IV	0	y
F	25	NO	n	n	n	n	n	n	n	n	n	n	n	n	n	n	n	n	n	y	11	7.11	77.4	19.3	315	7.55	34.4	411	218	13.3	221	n	n	n	n	n	2	.	0	n	n	n	n	y	ORAL	0	n
F	17	NO	n	n	n	n	n	n	n	n	n	n	n	n	n	n	n	n	n	y	10.4	8.26	65	19.3	250	5.4	19.69	426	229	6.4		n	n	n	n	n	1	.	2	n	n	y	n	n	ORAL	0	n
F	20	NO	y	n	n	n	n	n	n	n	n	n	n	n	n	n	n	n	n	n	9.85	5.11	79.8	15.1	191	8.33	19.9	377	521	6.9	573	n	n	n	n	n	0	.	1	y	n	n	n	n	ORAL	1	n
F	19	NO	n	n	n	n	n	n	n	n	n	n	n	n	n	n	n	n	n	y	9.4	9.2	63.1	17.3	401	4.93	14.79	421	418	7.1	342	n	n	n	n	n	2	.	1	n	n	n	n	y	IV	0	y
F	37	NO	n	n	y	n	n	n	n	n	n	n	n	n	n	n	n	n	n	n	8.61	9.69	73.8	20	279	9.28	46.82	340	384	13.7	323	n	n	n	n	n	2	.	0	n	n	n	n	y	IV	0	n
F	53	NO	n	n	n	n	n	n	n	n	n	n	n	n	n	n	n	n	n	y	6.68	7.01	57.7	22.9	522	3.29	25.8	547	126		356	n	n	y	n	y	0	NEG	1	y	n	n	n	n	ORAL	2	y
F	64	NO	n	n	n	n	n	n	n	n	n	n	n	n	n	n	n	n	n	y	6.9	10.3	67	19.5	489	8.12	23	420	153	9.3	327	y	n	y	y	y	0	NEG	0	n	n	n	n	y	IV	2	y
F	28	NO	n	n	n	n	n	n	n	n	n	n	n	n	n	n	n	n	n	y	9.76	5.45	62.7	32.3	186	7.71	26	404	353		367	y	n	y	n	n	0	.	1	y	n	n	n	n	ORAL	0	n
F	18	NO	n	n	n	n	n	n	n	n	n	n	n	n	y	n	n	n	n	n	9.5	7.7	72	18	320	113.7	19.3	173	293	9	415	n	n	n	n	n	0	NEG	1	y	n	n	n	n	IV	0	y
F	20	NO	n	n	n	n	n	n	n	n	n	n	n	n	n	n	n	n	n	y	11.7	6.2	75.9	15.5	303	22.53	14					n	n	n	n	n	1	.	0	n	n	n	n	y	ORAL	0	n
F	52	NO	n	n	y	n	n	n	n	n	n	n	n	n	n	n	n	n	n	n	10.4	10	74.7	21.3	349	7.7	32	349	149	9.3		n	n	n	n	n	2	.	1	n	n	n	n	y	ORAL	1	n
F	49	NO	n	n	n	n	n	n	n	n	n	n	n	n	n	n	n	n	n	y	8.7	5.24	58.3	19.2	239	4.35	15.81	393	177	7.8		n	n	n	n	n	0	.	1	y	n	n	n	n	ORAL	0	n
F	76	NO	n	n	n	y	n	n	n	y	n	n	n	n	n	n	n	n	n	n	9.44	3.84	79.9	17.5	243	11.96	22.79		539	15.7	344	n	n	y	y	y	0	.		n	y	n	n	n	IV	0	y
F	36	YES	n	n	n	n	n	n	n	n	n	n	n	n	n	n	n	n	n	y	6.99	9.92	66.5	25.5	279	5.64	20.3	448	186	8.3	438	n	n	y	n	n	2	.	1	n	n	n	n	y	IV	0	n
F	51	NO	n	n	n	n	n	n	n	n	n	n	n	n	n	n	n	n	n	y	9.41	7.87	68.3	18.3	404	5.5	19		486			n	n	n	n	n	2	.	2	n	n	y	n	n	IV	0	n
F	27	NO	n	n	n	n	n	n	n	n	n	n	n	n	n	n	n	n	n	y	11.9	8.61	73.8	18.6	516	6.58	25	426	401	7.1	236	n	n	n	n	n	0	.	1	y	n	n	n	n	IV	0	n
F	45	NO	n	n	n	n	n	n	n	n	n	n	n	n	n	n	n	n	n	y	7.8	9.67	62	20.7	373	5.8	10		152	4.2	402	n	n	y	n	n	0	.	1	y	n	n	n	n	IV	0	y
F	73	NO	n	n	y	y	y	n	n	n	n	n	n	n	n	n	n	n	n	n	8.74	10.4	78.8	19	299	23.71	29.19	316	233	4.7	416	n	n	y	n	n	0	.	0	y	n	n	n	n	ORAL	0	n
F	37	NO	n	n	n	n	n	n	n	n	n	n	n	n	n	n	n	n	n	y	7.28	3.28	62.5	19.9	404	3.3	18.55	412	197	6.2	377	n	n	n	n	n	1	.	1	n	n	n	n	y	ORAL	0	n
F	42	NO	n	n	n	n	n	n	n	n	n	n	n	n	n	n	n	n	n	y	6.11	6.77	61.4	21.7	354	5.6	29.8	403	281		447	n	n	n	n	n	1	.	0	n	n	n	n	y	IV	2	y
F	49	NO	n	n	n	n	n	n	n	n	n	n	n	n	n	n	n	n	n	y	7.39	5.45	60.7	20.5	249	5.66	11.26	390	371	3.2	360	n	n	n	n	n	1	.	0	n	n	n	n	y	IV	0	y
F	38	NO	n	n	n	n	n	n	n	n	n	n	n	n	n	n	n	n	n	y	9.17	5.02	70.4	19.7	320	3.41	40					n	n	n	n	n	2	.	1	n	n	n	n	y	ORAL	0	n
F	40	NO	n	n	n	y	n	n	n	n	n	n	n	n	n	n	n	n	n	n	9.14	7.46	67.4	22	329	10.28	31	379	276			n	n	n	n	n	2	.	0	n	n	n	n	y	ORAL	0	n
F	40	NO	n	n	y	n	n	n	n	n	n	n	n	n	n	n	n	n	n	n	7.05	7.3	60.5	22.8	443	9.25	25.2	484	165	6.5		n	n	y	y	y	1	POS	1	n	n	n	n	y	IV	2	y
F	37	NO	n	n	n	n	n	n	n	n	n	n	n	n	n	n	n	n	n	y	7.4	8.9	64.6	17.6	264	4.89	16.64		268	4.2		n	n	n	n	n	0	.	1	y	n	n	n	n	IV	0	y
F	37	NO	n	n	n	n	n	n	n	n	n	n	n	n	n	n	n	n	n	y	9.5	4.19	64.5	18.4	260	7.72	16.7	398	419	6.7	302	n	n	n	n	n	2	.	1	n	n	n	n	y	ORAL	0	n
F	21	NO	n	n	n	n	n	n	n	n	n	n	n	n	n	n	n	n	n	y	8.99	8.22	69.7	21	576	13.01	27.2	566	445	6.6		y	n	y	n	n	0	NEG	1	y	n	n	n	n	IV	0	n
F	30	NO	n	n	y	n	n	n	y	n	n	n	n	n	n	n	n	n	n	n	8.44	6.36	69.2	19.2	155	11.37	26	373	228	14.5	489	n	n	n	n	n	0	NEG	2	.	.	.	.	.	ORAL	0	n
F	73	NO	n	y	y	y	n	n	n	n	n	n	n	n	y	n	n	n	n	n	10.1	10.2	77.4	16.7	298	10.53	23.9	450	383	8.1		y	n	y	y	y	0	.		n	y	n	n	n	IV	0	y
F	19	NO	n	n	n	n	n	n	n	n	n	n	n	n	n	n	n	n	n	y	8.17	10.3	59.2	21.9	482	5.61	14.1	392	328	2.3	346	y	n	y	n	n	2	.	1	n	n	n	n	y	ORAL	0	n
F	21	NO	n	n	n	n	n	n	n	n	n	n	n	n	n	n	n	n	n	y	6.38	3.68	62.5	22.4	199	4.5	19.32	369	253	7.7	214	n	n	n	n	n	0	.		.	.	.	.	.	IV	2	y
F	47	NO	n	n	n	n	n	n	n	n	n	n	n	n	n	n	n	n	n	y	8.79	7.61	64.3	23	284	10.46	14.7		190			n	n	n	n	n	0	.		n	y	n	n	n	ORAL	0	n
F	53	NO	n	n	n	n	n	n	n	n	n	n	n	n	n	n	n	n	n	y	6.44	6.81	58.4	20.8	222	2.68	15.6	439	290	3.8	327	y	n	y	y	y	1	.	1	n	n	n	n	y	IV	2	y
F	42	NO	n	n	n	y	n	n	n	n	n	n	n	n	n	n	n	n	n	n	9.96	6.64	75.4	18.8	260	7.59	26.57	445	261	8.3	467	n	n	n	n	n	2	NEG	0	n	n	n	n	y	ORAL	0	n
F	48	NO	n	n	n	n	n	n	n	n	n	n	n	n	n	n	n	n	n	y	7.57	3.51	65.4	22.4	283	14.44	20.47	460	349	6.3	313	n	n	n	n	n	1	.	1	n	n	n	n	y	ORAL	0	n
F	23.3	NO	n	n	n	n	n	n	n	n	n	n	n	n	n	n	n	n	n	y	7.7	5.2	64.7	16.9	259	4.15	15.9	419	344	3.4	414	n	n	n	n	n	1	.	1	n	n	n	n	y	IV	0	y
F	43	NO	y	n	n	n	n	n	n	n	n	n	n	n	n	n	n	n	n	n	10.7	4.07	77.7	15.9	211	8.28	19.7	446	228	8.4	302	n	n	n	n	n	1	NEG	1	n	n	n	n	y	ORAL	0	n
F	73	NO	n	n	y	y	n	n	n	n	n	n	n	n	y	n	n	n	n	n	7.8	9.54	79.5	20.6	448	12.35	25.68	333	492	20		y	n	y	y	y	0	.	2	n	y	n	n	n	IV	2	y
F	59	NO	n	n	n	y	n	y	n	n	n	y	n	n	n	n	n	n	n	n	7.54	6.25	59.6	23.1	479	14.8	15.28	396	447	5.8	611	y	y	y	n	n	0	.	1	n	n	n	n	y	ORAL	0	n
F	55	NO	n	n	y	n	n	n	n	n	n	n	n	n	n	n	n	n	n	n	7.51	10.9	62.7	21.2	472	4.03	23	458	234	8.3	422	n	n	n	n	n	0	.	0	y	n	n	n	n	ORAL	0	n
F	49	YES	n	n	n	n	n	n	n	n	n	n	n	n	n	n	n	n	n	y	11.5	9.34	76.1	19.4	363	12.82	62.05	291	418	9.3	275	y	n	y	n	n	1	NEG	1	n	n	n	n	y	ORAL	0	n
F	51	NO	n	n	n	n	n	n	n	n	n	n	n	n	n	n	n	n	n	y	9.43	9.39	66.1	19.8	332	7.34	36.6	459	644			n	n	n	n	n	1	.	1	n	n	n	n	y	ORAL	0	n
F	56	NO	n	n	n	n	n	n	n	n	n	n	n	n	n	n	n	n	n	y	7.55	6.89	63.3	21.5	391	5.21	18.42	330	513	3.7	374	n	n	n	n	n	1	NEG	1	n	n	n	n	y	ORAL	0	n
F	28	NO	n	n	n	n	n	n	n	n	n	n	n	n	n	n	n	n	n	y	7.6	6.87	55.5	19.3	305	5.55	12.07	373	392	6.1	268	y	n	y	n	n	0	.	0	n	n	n	n	y	IV	0	n
F	30	NO	n	n	n	n	n	n	n	n	n	n	n	n	n	n	n	n	n	y	6.93	5.7	62	21.7	353	4.53	19					n	n	n	n	n	1	.		n	n	y	n	n	IV	0	y
F	74	NO	n	n	y	y	n	n	n	n	n	n	n	y	n	n	n	n	n	n	7.3	8.6	64	23	345	22	24	340	166	5.2	505	y	n	y	n	y	0	NEG	1	n	n	n	n	y	IV	2	y
F	46	NO	n	n	n	n	n	n	n	n	n	n	n	n	n	n	n	n	n	y	6.8	8.15	58	22	364	13.8	25.8	365	253	5	433	n	n	n	n	n	1	NEG	2	n	n	y	n	n	IV	2	y
F	77	NO	n	n	n	n	n	n	n	n	n	n	n	n	n	n	n	n	n	y	7.2	11.3	68	18	626	71	13	189	583	10.8	306	n	n	n	y	y	0	.		n	n	n	y	n	IV	2	y
F	21	NO	n	n	n	n	n	n	n	n	n	n	n	n	n	n	n	n	n	y	8.7	5.26	62.5	17.2	295	6.38	19.2	420	403	5.4	314	n	n	n	n	n	1	.	1	n	n	n	n	y	IV	1	y
F	44	NO	n	n	n	n	n	n	n	n	n	n	n	n	n	n	n	n	n	y	4.4	6.32	60	20.9	258	3.94	14.17	495	357	13.2	298	n	n	n	n	n	1	.	2	n	n	y	n	n	IV	2	y
F	21	NO	n	n	n	n	n	n	n	n	n	n	n	n	n	n	n	n	n	y	9.9	10.8	71.2	16.3	294	7.31	23	427	371	7.6	363	n	n	n	n	n	0	.	1	y	n	n	n	n	ORAL	0	n
F	31	NO	n	n	n	n	n	n	n	n	n	n	n	n	n	n	n	n	n	y	7.9	2.83	60.9	20.7	385	6.34	20.63	413	239	6.5		n	n	n	n	n	1	.	2	n	n	y	n	n	IV	0	y
F	36	NO	n	n	n	n	n	n	n	n	n	n	n	n	n	n	n	n	n	y	9.87	6.42	75.7	19.5	357	15.82	25.93	389	589	6.4	341	n	n	n	n	n	1	.	1	n	n	n	n	y	ORAL	0	n
F	27	NO	n	n	n	n	n	n	n	n	n	n	n	n	n	n	n	n	n	y	9.8	6.87	77.6	16.8	307	6.79	20.42	345	936	4.1	316	n	n	n	n	n	1	NEG	2	n	n	y	n	n	ORAL	0	n
F	20	NO	n	n	n	n	n	n	n	n	n	n	n	n	n	n	n	n	n	y	8.6	6.64	57.9	19	392	2.77	15	477	283	4.1	383	n	n	n	n	n	1	.	1	y	n	n	n	n	ORAL	0	n
F	30	YES	n	n	n	n	n	n	n	n	n	n	n	n	n	n	n	n	n	y	8.33	6.54	68.6	21	374	3.35	19.05	427	384			n	n	n	n	n	1	NEG	1	n	n	n	n	y	ORAL	0	n
F	66	NO	n	n	y	y	n	n	n	n	n	n	y	n	n	n	n	n	n	n	7.4	4.16	71.1	18.1	140	18.65	22.27	313	1419	11.5	310	y	n	y	n	y	0	POS	1	n	n	n	n	y	IV	1	y
F	20	NO	n	n	n	n	n	n	n	n	n	n	n	n	n	n	n	n	n	y	8.25	4.66	56.4	19.8	431	12.94	12.94	513	164			n	n	n	n	n	1	.	1	y	n	n	n	n	ORAL	0	n
F	21	NO	n	n	n	n	n	n	n	n	n	n	n	n	n	n	n	n	n	y	9.6	9.15	65.4	15.8	195	74	44	376	278	1.7	350	n	n	n	n	n	1	.	1	n	n	n	n	y	IV	0	y
F	15	NO	n	n	n	n	n	n	n	n	n	n	n	n	n	n	n	n	n	y	7.5	7.8	58	18.5	413	5	22		451			n	n	n	n	n	1	.	1	n	n	n	n	y	IV	0	n
F	31	NO	y	n	n	n	n	n	n	n	n	n	n	n	n	n	n	n	n	n	10.1	3.92	74.3	15.7	60	5.61	25.29		474	5.8		n	n	n	n	n	1	.	1	n	n	n	n	y	ORAL	0	n
F	45	NO	n	n	n	n	n	n	n	n	n	n	n	n	n	n	n	n	n	y	8	5.56	71.3	19.2	311	7.78	16.32	389	804	14.4	369	n	n	n	n	n	2	.	1	n	n	n	n	y	IV	0	y
F	51	NO	n	n	n	n	n	n	n	n	n	n	n	n	n	n	n	n	n	y	10.2	11.1	65.8	15.3	270	38.48	29.9	284	532	11.4	371	n	n	n	n	n	2	.	1	n	n	n	n	y	ORAL	0	n
F	22	NO	n	n	n	n	n	n	n	y	n	n	n	n	n	n	n	n	n	n	7.5	5.53	54.8	19.5	259	4.85	10	419	270	8.8	270	n	n	n	n	n	0	.	1	y	n	n	n	n	IV	0	y
F	51	NO	n	n	n	n	n	n	n	n	n	n	n	n	n	n	n	n	n	y	8.5	10.84	70.4	19.0279	279	6.77	34.1	474	272	13.3	373	n	n	n	n	n	2	NEG	1	n	n	n	n	y	ORAL	2	y
F	19	NO	n	n	n	n	n	n	n	n	n	n	n	n	n	n	n	n	n	y	8.72	4.71	73.8	17.8	301	3.6	22.4		301		325	y	y	y	n	y	2	NEG	2	n	n	n	n	y	IV	0	n
F	20	NO	n	n	n	n	n	n	n	n	n	n	n	n	n	n	n	n	n	y	10	7.95	67.2	20.7	400	9.02	29.34	437	231	7.1	286	n	n	n	n	n	1	NEG	2	n	n	y	n	n	ORAL	0	n
F	19	NO	n	n	n	n	n	n	n	n	n	n	n	n	n	n	n	n	n	y	10.3	5.64	70.2	17.8	287	4.2	16.01	483	229	3.2	325	n	n	n	n	n	1	NEG	1	n	n	n	n	y	ORAL	0	n
F	45	NO	n	n	n	y	n	n	n	n	n	n	n	n	n	n	n	n	n	n	8.4	6.96	69.1	18.8	370	7.26	23.78	386	300			n	n	n	n	n	1	NEG	1	n	n	n	n	y	IV	0	n
F	21	NO	n	n	n	n	n	n	n	n	n	n	n	n	n	n	n	n	n	y	7.29	6.78	59.6	20.8	389	6.28	14.5	443	150	8.1		n	n	n	n	n	1	.	1	n	n	n	n	y	IV	0	n
F	45	NO	n	y	n	n	n	n	n	n	n	n	n	n	n	n	n	n	n	n	8.78	7.48	68	18.9	313	16.06	13.6	353	183	4		n	n	n	n	n	1	.	1	n	n	n	n	y	ORAL	0	n
F	50	NO	.	.	.	.	.	.	.	.	.	.	.	.	.	.	.	.	.	.	7.3	8.73	59.7	18.7	410	4.29	29.13	371	414	6.9		n	n	n	n	n	1	.	1	n	n	n	n	y	ORAL	0	n
F	48	YES	n	n	n	n	n	n	n	n	n	n	n	n	n	n	n	n	n	y	8.65	5.04	70.8	20.5	356	47.72	18.87	384	371	11.9	489	y	n	y	n	y	1	.	1	n	n	n	n	y	ORAL	0	n
F	46	NO	n	n	n	n	n	n	n	n	n	n	n	n	n	n	n	n	n	y	7.8	4.6	57	18.7	237	3.4	19	332	282	6.2	492	n	n	y	n	y	1	NEG	1	n	n	n	n	y	IV	2	y
F	32	NO	n	n	n	n	n	n	n	n	n	n	n	n	n	n	n	n	n	y	6.2	4.5	58.6	20	317	1.5	16	448	396			n	n	y	n	y	1	.	2	n	n	y	n	n	IV	2	y
F	45	YES	n	n	n	n	n	n	n	n	n	n	n	n	n	n	n	n	n	y	7.8	9.9	61	21.8	287	211	266	372	565	5.8	369	n	n	n	n	n	1	NEG	2	n	n	y	n	n	IV	1	y
F	37	NO	n	n	n	n	n	n	n	n	n	n	n	n	n	n	n	n	n	y	10.1	5.34	72.1	20.2	382	5.59	14		243			n	n	n	n	n	1	.	1	n	n	n	n	y	IV	0	n
F	22	NO	n	n	n	n	n	n	n	n	n	n	n	n	n	n	n	n	n	y	10.6	10.2	80	16.5	242	9.9	17.6	442	243	7.3		n	n	n	n	n	0	.	0	y	n	n	n	n	IV	0	n
F	27	NO	n	n	n	n	n	n	n	n	n	n	y	n	n	n	n	n	n	n	11.4	7.08	79.5	18	362	16.76	20.6		608	9.5		n	n	n	n	n	1	.	2	n	n	y	n	n	ORAL	0	n
F	52	NO	n	n	n	n	n	n	n	n	n	n	n	n	n	n	n	n	n	y	9.68	5.91	70.8	19.5	598	5.61	27	384	202	15.6	304	n	n	n	n	n	1	NEG	1	n	n	n	n	y	IV	0	n
F	31	NO	n	n	n	n	n	n	n	n	n	n	n	n	n	n	n	n	n	y	10.4	3.98	77.1	15.3	219	4	15.38	402	181	1.7	285	n	n	n	n	n	1	.	2	n	n	y	n	n	IV	0	y
F	42	NO	n	n	n	n	n	n	n	n	n	n	n	n	n	n	n	n	n	y	11.6	7.46	71.6	15.2	323	10.52	31.1	414	226	10.7		n	n	n	n	n	1	NEG	1	n	n	n	n	y	IV	0	n
F	21	NO	n	n	n	n	n	n	n	n	n	n	n	n	n	n	n	n	n	y	11.2	8.42	72.2	16	272	31.73	78.2	319	385	5.3	268	n	n	n	n	n	1	NEG	1	n	n	n	n	y	IV	0	n
F	51	NO	n	n	n	n	n	n	n	n	n	n	n	n	n	n	n	n	n	y	6.5	7.8	57.1	18.7	362	2.13	17.98	430	411			n	n	y	n	y	1	.	2	n	n	y	n	n	IV	3	y
F	21	NO	n	n	n	n	n	n	n	n	n	n	n	n	n	n	n	n	n	y	8.3	7.57	58.4	21.3	450	2.88	12.92	387	306	3.5	324	n	n	n	n	n	0	NEG	2	.	.	.	.	.	IV	0	y
F	17	NO	n	n	n	n	n	n	n	n	n	n	n	n	n	n	n	n	n	y	9.4	6.59	64	18.4	468	3.49	17.3	423	284	11.1	339	n	n	n	n	n	1	.	2	n	n	y	n	n	ORAL	0	n
F	50	NO	n	n	n	n	n	y	n	n	n	n	n	n	n	n	n	n	n	n	8.19	4.9	63.4	21.2	340	2.58	17.7	526	92	10		n	n	n	n	n	1	.	2	n	n	y	n	n	IV	0	n
F	35	NO	n	n	n	n	n	n	n	n	n	n	n	n	n	n	n	n	n	y	8.8	6.99	66.2	15.7	587	4.83	19		208			y	n	y	n	n	1	.	0	n	n	n	n	y	IV	0	n
F	50	NO	n	n	n	n	n	n	n	n	n	n	y	n	n	n	n	n	n	n	7.2	6.9	73.1	16.4	413	66.98	16.29	353	530	10.7	248	y	n	y	n	n	1	.	1	n	n	n	n	y	IV	4	y
F	44	NO	n	n	n	n	n	n	n	n	n	n	n	n	n	n	n	n	n	y	8.2	6.58	59.8	17.5	195	250	62.98	238	361	7.7	346	n	n	n	n	n	1	.	1	n	n	n	n	y	IV	0	n
F	23	NO	n	n	n	n	n	n	n	n	n	n	n	n	n	n	n	n	n	y	6.2	5.3	55.8	18.3	498	1	15.93	400	309	5	280	n	n	n	n	n	1	NEG	0	n	n	n	n	y	IV	2	y
F	21.4	NO	n	n	n	n	n	n	n	n	n	n	n	n	n	n	n	n	n	y	8.1	3.78	63	20.1	320	5.46	27.8		240	8.5		n	n	n	n	n	1	NEG	1	n	n	n	n	y	IV	0	y
F	47	NO	n	y	n	n	n	n	n	n	n	n	n	n	n	n	n	n	n	n	8.6	8.49	71.1	16.6	493	9.5	12		2000			n	n	y	n	n	1	.	1	n	n	n	n	y	IV	0	n
F	36	NO	n	n	n	n	n	n	n	n	n	n	n	n	n	n	n	n	n	y	11.3	7.17	78	15.9	400	1.47	50	477	436	6.2	355	y	y	y	n	n	2	.	1	n	n	n	n	y	IV	0	y
F	41	NO	n	n	n	n	n	y	n	n	n	n	n	n	n	n	n	n	n	n	9.9	6.16	71.8	13.8	358	244	30	216	749	5.8	362	n	n	n	y	y	1	.	1	n	n	n	n	y	IV	5	y
F	53	NO	n	n	n	n	n	n	n	n	n	n	n	n	n	n	n	n	n	y	7.6	5.6	60.4	20.2	347	5.28	14.3	382	439	16.4	284	n	n	n	n	n	1	.	1	n	n	n	n	y	ORAL	0	n
F	47	NO	n	n	n	n	n	n	n	n	n	n	n	n	n	n	n	n	n	y	10	3.34	72.3	16.4	227	4.1	21.27	384	356	5.8	326	y	n	y	y	y	1	.	1	n	n	n	n	y	IV	0	n
F	43	NO	n	n	n	n	n	n	n	n	n	n	n	n	n	n	n	n	n	y	9	3.83	72.5	30.4	465	22.46	19.41	372	218	9.6	376	y	n	y	y	y	1	.	1	n	n	n	n	y	IV	2	y
F	47	NO	n	n	y	n	n	n	n	n	n	n	n	n	n	n	n	n	n	n	10.4	6.11	77.8	18.9	356	5.32	30		698		314	y	n	y	n	n	2	.	2	n	n	n	n	y	IV	0	n
F	36	NO	n	n	n	n	n	n	n	y	n	n	n	n	n	n	n	n	n	n	10.5	8.69	70.4	15.8	323	11.3	28	288	232	7.6	385	n	n	n	n	n	1	.	1	n	n	n	n	y	ORAL	0	y
F	48	NO	n	n	n	n	n	n	n	n	n	n	n	n	n	n	n	n	n	y	10.9	6.23	70.2	18.1	273	9.09	24.05	282	597	7.1	357	n	n	n	n	n	2	.	2	n	n	y	n	n	IV	0	n
F	38	NO	n	n	n	n	n	n	n	n	n	n	n	n	n	n	n	n	n	y	6.7	6.84	62.6	29.6	317	1.61	12.9	444	347	13	462	y	n	y	n	n	2	NEG	1	n	n	n	n	y	IV	2	y
F	34	NO	n	n	n	n	n	n	n	n	n	n	n	n	n	n	n	n	n	y	9.1	7.87	70.5	20.4	358	635	23.4	393	315	2.9	391	n	n	n	n	n	2	NEG	0	n	n	n	n	y	IV	0	y
F	40	NO	n	n	n	n	n	n	n	n	n	n	n	n	n	n	n	n	n	y	6.7	4.07	60.9	17.7	377	1	12.4	433	281	9.1	310	y	n	y	n	y	2	.	1	n	n	n	n	y	IV	0	y
F	67	NO	n	n	n	n	n	n	n	n	n	n	n	n	n	n	n	n	n	y	6.7	6.68	64.9	14.8	468	1.02	19.93	436	206	8	327	n	n	n	y	y	0	POS	1	n	n	n	y	n	IV	0	y
F	73	NO	n	n	y	y	y	n	n	y	n	n	n	n	n	n	n	n	n	n	11.1	10.78	76.9	17.6	587	19.09	20					y	n	y	y	y	0	.	1	n	y	n	n	n	ORAL	0	n
F	48	YES	n	n	y	n	n	n	n	n	n	n	n	n	n	n	n	n	n	n	8.6	4.96	70	17.6	303	7.92	20.9				294	n	n	n	n	n	1	.	0	n	n	n	n	y	IV	0	y
F	82	NO	n	n	n	y	n	n	n	n	n	n	n	n	n	n	n	n	n	n	7.3	11.17	64.8	18.3	573	9.1	17.9	374	284	3.4	463.1	y	n	y	y	y	0	.	1	n	n	n	n	y	IV	2	y
F	35	YES	n	n	n	n	n	n	n	y	n	n	n	n	n	n	n	n	n	n	8.1	9.59	67	17.9	240	11	25.67	363	342	13.6	356	y	n	y	n	y	2	.	1	n	n	n	n	y	IV	0	y
F	44	NO	n	n	n	n	n	n	n	n	n	n	n	n	n	n	n	n	n	y	10.4	5.03	75.8	15.3	269	4.7	22		300	6.3		n	n	n	n	n	2	.	2	n	n	y	n	n	IV	0	n
F	48	NO	n	n	n	n	n	n	n	n	n	n	n	n	n	n	n	n	n	y	9	6.58	74.9	17.6	346	4.69	16.48	407	378			n	n	n	n	n	2	.	2	n	n	y	n	n	IV	0	n
F	58	NO	n	n	y	y	n	n	n	n	n	n	n	n	y	n	y	n	n	n	10	11.57	79.9	17	402	14.12	18.12	313	516	16.1	417	n	n	n	n	n	0	.	2	n	n	y	n	n	ORAL	0	n
F	20	NO	n	n	n	n	n	n	n	n	n	n	n	n	n	n	n	n	n	y	8.5	7.83	66.5	19.2	404	3.04	16.5	431	156	4.9	253	n	n	n	n	n	2	NEG	1	n	n	n	n	y	ORAL	0	n
F	33	YES	n	n	n	n	n	n	n	n	n	n	y	n	n	n	n	n	n	n	9.7	4.75	77.9	16.6	337	1.33	18.83	395	166	4.2	337	n	n	n	n	n	2	.	1	n	n	n	n	y	IV	0	y
F	19	NO	n	n	n	n	n	n	n	n	n	n	n	n	n	n	n	n	n	y	8.33	6.55	65.7	19.6	348	3.09	16.68	387	350	6.2	303	n	n	n	n	n	2	NEG	1	n	n	n	n	y	ORAL	0	n
F	22	NO	n	n	n	n	n	n	n	n	n	n	n	n	n	n	n	n	n	y	9.6	4.41	68	16.5	142	5.59	22.12	375	131	3.3		n	n	n	n	n	1	.	1	n	n	n	n	y	IV	0	n
F	38	NO	n	n	n	n	n	n	n	n	n	n	n	n	n	n	n	n	n	y	10.8	10.39	71.7	16	168	21.88	21.51	430	238	5.6	373	n	n	n	n	n	2	NEG	2	n	n	y	n	n	ORAL	0	n
F	30	NO	n	n	n	n	n	n	n	n	n	n	n	n	n	n	n	n	n	y	6.2	5.08	63.9	19.9	170	1	15.7	362	223		241	y	n	y	n	y	2	NEG		n	n	n	n	y	IV	4	y
F	43	NO	n	n	n	n	n	n	n	n	n	n	n	n	n	n	n	n	n	y	8.2	8.79	64.3	17.6	356	4.18	17.4	358	407	3.6	275	n	n	n	n	n	2	.	1	n	n	n	n	y	IV	2	y
F	24	NO	n	n	n	n	n	n	n	n	n	n	n	n	n	n	n	n	n	y	8.9	8.48	62.9	17.7	452	2.35	20.47	461	273	6	528	n	n	n	n	n	2	.	2	n	n	y	n	n	IV	0	n
F	60	NO	n	n	y	y	n	n	n	n	n	n	n	n	n	n	n	n	n	n	10.9	11.04	77.3	17	323	23.22	44	307	653	4.3		y	n	y	n	y	0	.	0	n	n	n	n	y	IV	0	y
F	42	NO	n	n	y	y	n	n	n	n	n	n	y	n	n	n	n	n	n	n	9.7	11.12	75.1	18.3	252	16.94	11.46	392	311	6.1	317	n	n	n	n	n	1	NEG	1	n	n	n	n	y	IV	0	n
F	28	NO	n	n	n	n	n	n	n	n	n	n	n	n	n	n	n	n	n	y	7.5	3.84	64.4	16.6	349	1	10.46	390	343	10.5	365	n	n	n	n	n	2	.	2	n	n	y	n	n	IV	0	n
F	18	NO	n	n	n	n	n	n	n	n	n	n	n	n	n	n	n	n	n	y	9.6	6.06	66.1	24	153	19.8	14		405	14.6	286	n	n	n	n	n	1	.	2	n	n	y	n	n	IV	2	n
F	21	NO	n	n	n	n	n	n	n	n	n	n	n	n	n	n	n	n	n	y	8.8	6.76	63.9	17.3	551	1	18.7	431	294	6.7		n	n	n	n	n	1	.	0	n	n	n	n	y	IV	0	y
F	20	NO	n	n	n	n	n	n	n	n	n	n	n	n	n	n	n	n	n	y	11.8	6.35	80	15.9	240	16.54	81.2		205	7.6	429	y	y	y	n	n	2	.		n	y	n	n	n	IV	1	y
F	31	NO	n	n	n	n	n	n	n	n	n	n	n	n	n	n	n	n	n	y	8.08	9.06	61.6	21	633	6.48	21					n	n	n	n	n	2	.	1	n	n	n	n	y	IV	0	n
F	43	NO	n	n	n	n	n	n	n	n	n	n	n	n	n	n	n	n	n	y	9.6	13	78	17	223	7.1	33.04	320	320	10.7		n	n	n	n	n	1	.	0	n	n	n	n	y	ORAL	0	n
F	32	NO	n	y	n	n	n	n	n	n	n	n	n	n	n	n	n	n	n	n	6.8	12.04	68.7	20.8	174	7.71	19		220	15	367	n	n	n	n	n	2	.	1	n	n	n	n	y	IV	2	y
F	35	NO	n	n	n	n	n	n	n	n	n	n	n	n	n	n	n	n	n	y	8.8	4.92	66.2	17.5	185	2.77	21.02	319	234	7.9		n	n	n	n	n	1	.	1	n	n	n	n	y	ORAL	0	n
F	19	NO	n	n	n	n	n	n	n	n	n	n	n	n	n	n	n	n	n	y	6	5.3	61	20.1	241	2.79	16.33	411	153	3.8	387	n	n	n	n	n	1	.	1	n	n	n	n	y	IV	3	y
F	81	NO	n	n	y	y	y	n	n	n	n	n	n	n	n	n	n	n	n	n	7.57	7.15	66.2	19.8	360	10.8	18.78	380	397	12		y	n	y	y	y	0	NEG		n	y	n	n	n	IV	2	y
F	42	NO	n	n	n	n	n	n	n	n	n	n	n	n	n	n	n	n	n	y	7.2	4.9	66.3	21.5	396	2.58	19.03	431	264	10.5		n	n	n	n	n	1	.	0	n	n	n	n	y	IV	2	y
F	37	NO	n	n	n	n	n	n	n	n	n	n	n	n	n	n	n	n	n	y	7.1	5.56	65.8	20.2	293	1	17		1049	4		n	n	n	n	n	1	NEG	0	n	n	n	n	y	IV	0	n
F	16	NO	n	n	n	n	n	n	n	n	n	n	n	n	n	n	n	n	n	y	5.5	8.43	62.9	18.6	282	1.3	12.38	379	194	5.7	349	y	y	y	n	y	2	NEG	1	n	n	n	n	y	IV	2	y
F	82	NO	n	n	y	y	n	n	n	n	n	n	n	n	n	n	n	n	n	n	7.2	7.57	64.8	17.7	464	4.12	15.39	359	325	17.8	711	y	n	y	y	y	0	.		n	y	n	n	n	IV	2	y
F	19	YES	n	n	n	n	n	n	n	n	n	n	n	n	n	n	n	n	n	y	8.8	5.05	59.1	18.1	266	2.1	18	420	291	8.7		n	n	n	n	n	2	POS	0	n	n	n	n	y	ORAL	0	n
F	53	NO	n	n	n	n	n	n	n	n	n	n	n	n	n	n	n	n	n	y	8.4	7.17	68	17.8	435	1.99	19	358	328	7.9		n	n	y	y	y	0	.	2	n	y	n	n	n	IV	0	n
F	43	NO	n	n	n	n	n	n	n	n	n	n	n	n	n	n	n	n	n	y	8.2	5.09	70.7	16.8	396	1.54	19.6	402	279	8.1		n	n	n	n	n	1	NEG	0	n	n	n	n	y	ORAL	0	n
F	69	NO	n	n	y	y	y	n	n	n	n	n	n	n	n	n	n	n	n	n	6.9	5.9	74	20	235	8.2	21	352	272	8	701	n	n	n	n	n	0	.	1	y	n	n	n	n	IV	2	n
F	47	NO	n	n	n	n	n	n	n	n	n	n	n	n	n	n	n	n	n	y	7.5	4.72	64.3	18.7	284	2.05	21	472	315	7.3	341	n	n	n	n	n	1	POS	1	n	n	n	n	y	IV	0	n
F	16	NO	n	n	n	n	n	n	n	n	n	n	n	n	n	n	n	n	n	y	7.1	6	71.1	19.8	269	2.69	22.7	480	165	14.3	330	n	n	n	n	n	1	NEG	1	n	n	n	n	y	IV	2	y
F	19	NO	n	n	n	n	n	n	n	n	n	n	n	n	n	n	n	n	n	y	7.7	12.1	59.5	21.5	335	22.37	32.1	366	162	85.4	292	n	n	n	n	n	1	NEG	1	n	n	n	n	y	ORAL	0	n
F	25	NO	n	n	n	n	n	n	n	n	n	n	n	n	n	n	n	n	n	y	6	9.07	56.6	19.8	484	5.85	21.5				326	n	n	n	n	n	1	.	1	n	n	n	n	y	IV	4	y
F	25	NO	n	n	n	n	n	n	n	n	n	n	n	n	n	n	n	n	n	y	7.2	3.23	60.5	18.6	201	10.7	22					n	n	n	n	n	2	.	1	n	n	n	n	y	IV	0	y
F	15	NO	n	n	n	n	n	n	n	n	n	n	n	n	n	n	n	n	n	y	10.3	6.56	73.6	15.2	297	18	25					n	n	n	n	n	1	.	1	n	n	n	n	y	IV	0	n
F	38	NO	n	n	n	y	n	n	n	n	n	n	n	n	n	n	n	n	n	n	10.7	5.63	68.4	16.3	144	26.74	9.4		2000	9.4	357	y	n	y	n	n	1	.	1	n	n	n	n	y	IV	0	n
F	33	NO	n	n	n	n	n	n	n	n	n	n	n	n	n	n	n	n	n	y	8.2	9.17	68.9	17.7	268	2.37	20.87	355	333			n	n	n	n	n	1	.	2	n	n	y	n	n	IV	0	n
F	52	YES	y	n	y	y	n	n	n	y	n	n	n	n	n	n	n	n	n	n	11	75.5	60.3	16.6	265	30.5	74.4	325	581	4.7		n	n	n	n	n	1	.		n	n	y	n	n	ORAL	0	n
F	36	NO	n	y	n	n	n	n	n	n	n	n	n	n	n	n	n	n	n	n	9.8	3.49	71.3	29.4	393	1	18.3	485	254	5.9	218	n	n	n	n	n	1	.	2	n	n	y	n	n	IV	0	n
F	34	NO	n	n	n	n	n	n	n	n	n	n	n	n	n	n	n	n	n	y	11.5	6.38	72	16.2	306	25	18				502	n	n	n	n	n	1	.	2	n	n	y	n	n	IV	0	y
F	44	NO	n	n	n	n	n	n	n	n	n	n	n	n	n	n	n	n	n	y	7.1	5.33	52.8	19	246	2.14	14	395	223			y	n	y	y	y	2	.	2	n	n	n	n	y	IV	2	y
F	35	YES	n	y	y	n	n	n	n	n	n	n	n	n	n	n	n	n	n	n	10.6	11.3	64	18.3	607	4.4	21.8	448	564	10.6	301	y	n	y	n	y	2	POS	1	n	n	n	n	y	IV	0	.
F	49	NO	n	n	n	n	n	n	n	n	n	n	n	n	n	n	n	y	n	n	9.4	11.44	63.1	19	429	22.7	525.34	564	491	2.7	391	n	n	n	n	n	2	POS	2	n	n	y	n	n	IV	0	.
F	71	NO	n	y	y	y	n	n	n	n	n	n	n	n	n	n	n	n	y	n	9.3	10.58	76.2	16.2	336	13.91	68.4	402	281	6.1	322	y	y	y	y	y	0	.	1	n	n	n	n	y	IV	2	.
F	64	NO	n	y	y	y	n	n	n	n	n	n	n	n	n	n	n	n	y	n	6.4	7.17	69.8	27.8	381	5.68	14.75		221	12.7	426	n	n	n	n	n	0	.		n	n	y	n	n	IV	0	y
F	48	NO	n	n	n	n	n	n	n	n	n	n	n	n	n	y	n	n	n	n	10.8	6.4	78.3	15.1	291	2.75	39.5	371	278	8.8	345	y	n	y	n	y	2	.	0	n	n	n	n	y	IV	0	y
F	73	YES	n	n	y	y	n	n	n	n	n	n	n	n	n	n	n	n	n	n	10.4	6.92	69.4	16.9	235	9.11	46.08	301	324		434	y	n	y	y	y	0	.		n	y	n	n	n	ORAL	0	n
F	49	NO	n	n	n	n	n	n	n	n	n	n	n	n	n	n	n	n	n	y	8.1	8.08	63.3	21.9	472	25.21	180.7	370	330	4.5	275	n	n	n	n	n	2	NEG		n	n	y	n	n	ORAL	0	n
F	27	YES	n	n	n	n	n	n	n	n	n	n	n	n	n	n	n	n	n	y	8.9	6.05	64.5	18.5	262	395.13	38.4	250	653	4.4	317	n	n	n	n	n	1	.		n	n	y	n	n	IV	2	y
F	23	NO	n	n	n	n	n	n	n	n	n	n	n	n	n	n	n	n	n	y	7.6	9.22	61.4	17.1	393	3.53	18		447	3	350	n	n	n	n	n	1	.	0	n	n	n	n	y	ORAL	0	n
F	43	NO	n	n	n	n	n	n	n	n	n	n	n	n	n	n	n	n	n	y	7	4.86	67.6	19.7	326	3.46	20.5	415	202	15.6	293	n	n	n	n	n	2	.	1	n	n	n	n	y	IV	0	n
F	16	NO	n	n	n	n	n	n	n	n	n	n	n	n	n	n	n	n	n	y	7.3	4.88	62.8	19.5	210	3.22	19.33	404	185	9.7	291	n	n	n	n	n	2	.	1	n	n	n	n	y	ORAL	0	n
F	47	NO	n	n	n	n	n	n	n	n	n	n	n	y	n	n	n	n	n	n	9.7	3.96	69.1	18	318	4	19					n	n	n	n	n	2	.	2	n	y	n	n	n	IV	0	n
F	49	NO	n	n	y	n	n	n	n	n	n	n	n	n	n	n	n	n	n	n	8.06	7.33	60.9	20.2	316	8.93	22.8		248	17.1	401	n	n	n	n	n	2	.	2	n	n	y	n	n	IV	0	n
F	72	NO	.	.	.	.	.	.	.	.	.	.	.	.	.	.	.	.	.	.	8.8	7.84	65.6	18.2	282	11.05	18.98	336	270	7.7	316	y	y	y	y	y	0	NEG		n	y	n	n	n	IV	1	y
F	43	NO	n	n	n	n	n	n	n	n	n	n	n	n	n	n	n	n	n	y	8.1	4.72	69.9	22.6	541	47.17	27.64	452	204	10.4		n	n	n	n	n	2	.	1	n	n	n	n	y	ORAL	0	n
F	26	NO	n	n	n	n	n	n	n	n	n	n	n	n	n	n	n	n	n	y	9.7	9.32	64.8	17.5	371	5.97	25.41	485	355	3.7	470	y	n	y	n	y	1	.	2	n	n	n	n	y	IV	0	y
F	69	NO	n	n	n	y	n	n	n	n	n	n	n	n	n	n	n	n	n	n	8.7	6.51	79.3	15.4	455	160.77	16.3	226	288	6.8		n	n	n	n	n	0	.	1	y	n	n	n	n	IV	0	y
F	47	NO	n	n	y	n	n	n	n	n	n	n	n	n	n	n	n	n	n	n	7.7	7.97	74	19.9	496	2.94	14					n	n	n	n	n	2	.		n	n	y	n	n	IV	0	y
F	38	NO	n	n	n	n	n	n	n	n	n	n	n	n	n	n	n	n	n	y	7.1	7.77	59.1	18.5	456	4.07	31				333	.	.	.	n	.	1	.	1	n	n	n	n	y	IV	0	y
F	19	NO	n	n	n	n	n	n	n	n	n	n	n	n	n	n	n	n	n	y	7.8	6.47	61	18.9	285	3.48	13	352	277		308	n	n	n	n	n	2	.	1	n	n	n	n	y	IV	0	n
F	29	NO	n	n	n	n	n	n	n	n	n	n	n	n	n	n	n	n	n	y	9.9	5.02	72.8	15.4	624	16.5	15					n	n	n	n	n	2	.	1	n	n	n	n	y	IV	0	n
F	41	NO	.	.	.	.	.	.	.	.	.	.	.	.	.	.	.	.	.	.	11.7	4	76.3	17.9	326	13.6	16						n		n		2	.		n	y	n	n	n	IV	0	y
F	65	NO	n	n	y	n	y	n	n	n	n	n	n	y	n	n	n	n	n	n	6.7	11.3	67	17.7	430	16.46	14	352				y	n	y	y	y	1	.	2	n	y	n	n	n	IV	2	y
F	65	NO	n	n	n	n	n	n	n	n	n	n	n	n	n	n	n	n	n	y	9	9	66	17	215	6.04	23					.	.	.	.	.	1	.	2	n	n	y	n	n	IV	1	y
F	65	NO	n	n	n	y	n	n	n	n	n	n	n	n	n	n	n	n	n	n	8.2	3.7	78	17	306	28.54	44	386				.	.	.	.	.	1	.	1	y	n	n	n	n	IV	0	y
F	14	NO	n	n	n	n	n	n	n	n	n	n	n	n	n	n	n	n	n	y	8.15	5.73	65.1	20.7	582	8.64	82	375	535			.	.	.	.	.	2	.	1	n	n	n	n	y	IV	0	y
F	69	NO	n	n	n	y	n	n	n	n	n	n	n	y	n	n	y	y	n	n	7.3	11	56	17	367	8.56	15					n	n	y	n	y	2	.	2	n	y	n	n	n	IV	0	y
F	38	NO	n	n	n	n	n	n	n	n	n	n	n	n	n	n	n	n	n	y	7.1	7.77	59.1	18.5	456	2	23				333	.	.	.	.	.	1	.	1	n	n	n	n	y	IV	0	y
F	45	NO	n	n	n	n	n	n	n	n	n	n	n	n	n	n	n	n	n	y	5	8.43	59.4	20	352	4.75	16.9	449		3.4	444	.	.	.	.	.	2	.		n	n	y	n	n	IV	3	y
F	35	NO	n	n	n	n	n	n	n	n	n	y	n	n	n	n	n	n	n	n	10.2	6.08	76.4	16	192	5.22	16	355	286			.	.	.	.	.	2	.	1	n	n	n	n	y	ORAL	0	n
F	42	NO	n	n	n	n	n	n	n	n	n	y	n	n	n	n	n	n	n	n	9.6	6.52	67.4	19.9	575	1	19		200			.	.	.	.	.	2	.	1	n	n	n	n	y	ORAL	0	n
F	20	NO	n	n	n	n	n	n	n	n	n	n	n	n	n	n	n	y	n	n	9.5	8.76	56.8	19.9	140	6.17	21.4	472	298	11.8		.	.	.	.	.	2	.	2	n	n	y	n	n	ORAL	0	n
